# Supplementary material for: Sequence Analysis of microRNAs Encoded by Simian Lymphocryptoviruses
Source: Viruses. 2024 Dec 16;16(12):1923. doi: 10.3390/v16121923 (PMC11680086; doi:10.3390/v16121923)
Supplement: Supplementary file 1 [file viruses-16-01923-s001.zip]

Archive with 3 entries (3 files):
- viruses-3351100-supplementary/Table S1 CynoLCV mIRs.pdf
- viruses-3351100-supplementary/Table S2.pdf
- viruses-3351100-supplementary/Table S3 CeHV12 mIRs.pdf
